# Supplementary material for: Calcium mimics the chemotactic effect of conditioned media and is an effective inducer of bone regeneration
Source: PLoS One. 2019 Jan 4;14(1):e0210301. doi: 10.1371/journal.pone.0210301 (PMC6319750; doi:10.1371/journal.pone.0210301)
Supplement: S1 Table — (XLSX) [file pone.0210301.s001.xlsx]

## Sheet: Sheet1
	GENE	Forward	Reverse
	Col1a1	GCTTCACCTACAGCACCCTTGT	TGACTGTCTTGCCCCAAGTTC
	Runx2	GGCACAGACAGAAGCTTGATGA	GAATGCGCCCTAAATCACTGA
	Osterix/Sp7	AAGTTCACTTGCCTGCTCTGTT	TGCGCTGATGTTTGCTCAAG
	Alpl	CACAGATTCCCAAAGCACCT	GGGATGGAGGAGAGAAGGTC
	Ibsp	CCAAGAAGGCTGGAGATGCA	TTCCTCGTCGCTTTCCTTCA
	Osteocalcin	CCTGAGTCTGACAAAGCCTTCA	GCCGGAGTCTGTTCACTACCTT
	Tgfb1	AGCGCTCACTGCTCTTGTGA	GCTGATCCCGTTGATTTCCA
	Vegf	GTACCTCCACCATGCCAAGTG	TGGGACTTCTGCTCTCCTTCTG
	Igf	AAAAGCAGCCCGCTCTATCC	CTTCTGAGTCTTGGGCATGTCA
	Hgf	CAAGGCCAAGGAGAAGGTTACA	CAACGCTGACAGGGAATTCC
	Pdgf	CTCGAAGTCAGATCCACAGCAT	CAGCCCCTACGGAGTCTATCTC
	Sdf1	GCCAACGTCAAGCATCTGAAA	CAGCCGTGCAACAATCTGAA
	S1 Table. Primer sequences for qPCR analysis of the genes indicated
